# Supplementary material for: Novel High-Performance Functionalized and Grafted Bio-Based Chitosan Adsorbents for the Efficient and Selective Removal of Toxic Heavy Metals from Contaminated Water
Source: Polymers (Basel). 2024 Jun 16;16(12):1718. doi: 10.3390/polym16121718 (PMC11207307; doi:10.3390/polym16121718)
Supplement: Supplementary file 1 [file polymers-16-01718-s001.zip]

Archive with 1 entries (1 files):
- polymers-3039500-supplementary.pdf
